# Supplementary material for: Depression in Individuals Coinfected with HIV and HCV Is Associated with Systematic Differences in the Gut Microbiome and Metabolome
Source: mSystems. 2020 Sep 29;5(5):e00465-20. doi: 10.1128/mSystems.00465-20 (PMC7527136; doi:10.1128/mSystems.00465-20)
Supplement: TABLE S1 [file mSystems.00465-20-st001.csv]

n	Uninfected (a) 34	HIV Mono-Infected (b) 39	Coinfected (c) 7
Meat/Eggs	67%	75%	67%
Home cooked meals	60%	74%	14%	a,b>c
Ready-to-eat meals	18%	30%	14%
Prepared meals at restaurant	18%	32%	33%
Two servings of whole grains	52%	60%	43%
2-3 servings of fruit	64%	53%	43%
2-3 servings of vegetables	64%	65%	43%
Fermented vegetables	15%	3%	14%
2 servings of milk or cheese	29%	45%	57%
Milk substitutes	21%	30%	0%
Frozen desserts	6%	15%	0%
Red meat	32%	40%	43%
Higher fat red meats	12%	25%	14%
Chicken/Turkey	35%	50%	50%
Seafood	15%	13%	0%
Salted snacks	18%	33%	14%
Sugary sweets	24%	31%	43%
Cook with olive oil	44%	44%	29%
Whole eggs	26%	30%	0%
16oz or more of sugar sweetened beverages	18%	26%	0%
Artificial sweeteners	15%	22%	0%
One liter of water	68%	72%	33%
*Values represent the proportion of participants reporting regular to daily consumption of the various food types.
