# Supplementary material for: Depression in Individuals Coinfected with HIV and HCV Is Associated with Systematic Differences in the Gut Microbiome and Metabolome
Source: mSystems. 2020 Sep 29;5(5):e00465-20. doi: 10.1128/mSystems.00465-20 (PMC7527136; doi:10.1128/mSystems.00465-20)
Supplement: TABLE S2 [file mSystems.00465-20-st002.csv]

a
		Full Dataset
		BDI-II			Nadir CD4			Absolute CD4
		#	Pearson r	p-value	#	Pearson r	p-value	#	Pearson r	p-value
	Coinfected	38	-0.14	0.39	48	0.12	0.43	47	0.02	0.92
	HIV Mono-Infected	178	0.02	0.83	218	0.05	0.42	207	0.02	0.83
	Uninfected	98	-0.01	0.90	54	-0.03	0.82	10	-0.19	0.60
		Percent CD4			CD4/CD8 Ratio			log10 IL6 (plasma)
		#	Pearson r	p-value	#	Pearson r	p-value	#	Pearson r	p-value
	Coinfected	207	0.02	0.78	207	0.00	0.99	90	-0.12	0.26
	HIV Mono-Infected	47	0.16	0.29	47	0.23	0.13	14	0.08	0.77
	Uninfected	10	-0.01	0.97	10	-0.20	0.58	34	-0.03	0.89
b.
		MSM Dataset
		BDI-II			Nadir CD4			Absolute CD4
		#	Pearson r	p-value	#	Pearson r	p-value	#	Pearson r	p-value
	Coinfected	26	0.02	0.77	34	0.08	0.67	33	0.06	0.72
	HIV Mono-Infected	137	-0.08	0.71	167	0.06	0.44	157	-0.03	0.72
	Uninfected	23	-0.03	0.89	19	-0.10	0.67	4	N/A	N/A
		Percent CD4			CD4/CD8 Ratio			log10 IL6 (plasma)
		#	Pearson r	p-value	#	Pearson r	p-value	#	Pearson r	p-value
	Coinfected	33	0.19	0.30	33	0.25	0.15	11	0.24	0.47
	HIV Mono-Infected	157	0.03	0.73	157	0.00	0.99	73	-0.13	0.29
	Uninfected	4	N/A	N/A	4	N/A	N/A	7	N/A	N/A
