# Supplementary material for: Depression in Individuals Coinfected with HIV and HCV Is Associated with Systematic Differences in the Gut Microbiome and Metabolome
Source: mSystems. 2020 Sep 29;5(5):e00465-20. doi: 10.1128/mSystems.00465-20 (PMC7527136; doi:10.1128/mSystems.00465-20)
Supplement: TABLE S3 [file mSystems.00465-20-st003.csv]

a.
		Full Dataset
		BDI-II				LT MDD
		Minimal	> Minimal	pseudo-F	p-value	LT MDD	No MDD	pseudo-F	p-value
	Coinfected	27	11	1.07	0.30	34	14	1.60	0.044
	HIV Mono-Infected	122	55	0.68	0.96	113	104	1.28	0.12
	Uninfected	84	14	1.37	0.078	34	69	0.81	0.81
b.
		MSM Filtered Dataset
		BDI-II				LT MDD
		Minimal	> Minimal	pseudo-F	p-value	LT MDD	No MDD	pseudo-F	p-value
	Coinfected	19	7	1.12	0.27	21	13	0.98	0.45
	HIV Mono-Infected	94	42	0.92	0.56	86	79	1.43	0.06
	Uninfected	20	3	1.00	0.36	8	17	0.82	0.77
c.
		Full Dataset
		BDI-II				LT MDD
		Minimal	> Minimal	KW-H	BH p-value	LT MDD	No MDD	KW-H	BH p-value
	Coinfected	27	11	2.05	48	34	14	2.59	0.11
	HIV Mono-Infected	122	55	0.005	0.94	113	104	0.0002	0.99
	Uninfected	84	14	3.19	0.22	34	69	0.42	0.52
d.
		MSM Filtered Dataset
		BDI-II				LT MDD
		Minimal	> Minimal	KW-H	BH p-value	LT MDD	No MDD	KW-H	BH p-value
	Coinfected	19	7	0.80	0.37	21	13	1.25	0.26
	HIV Mono-Infected	94	42	0.10	0.76	86	79	0.03	0.87
	Uninfected	20	3	0.30	0.58	8	17	0.12	0.73
e.
		Full Dataset
		BDI-II				LT MDD
		Minimal	> Minimal	pseudo-F	p-value	LT MDD	No MDD	pseudo-F	p-value
	Coinfected	15	8	2.09	0.17	20	7	1.14	0.28
	HIV Mono-Infected	48	21	0.78	0.66	46	36	0.74	0.70
	Uninfected	26	4	1.80	0.087	10	22	1.03	0.37
f.
		MSM Filtered Dataset
		BDI-II				LT MDD
		Minimal	> Minimal	pseudo-F	p-value	LT MDD	No MDD	pseudo-F	p-value
	Coinfected	11	5	1.83	0.17	14	6	0.93	0.39
	HIV Mono-Infected	39	19	0.82	0.63	38	30	0.87	0.51
	Uninfected	6	2	0.45	0.84	2	6	0.45	0.81
