# Supplementary material for: Depression in Individuals Coinfected with HIV and HCV Is Associated with Systematic Differences in the Gut Microbiome and Metabolome
Source: mSystems. 2020 Sep 29;5(5):e00465-20. doi: 10.1128/mSystems.00465-20 (PMC7527136; doi:10.1128/mSystems.00465-20)
Supplement: TABLE S4 [file mSystems.00465-20-st004.csv]

Coinfected
Feature ID	Random Forest Importance	GNPS Annotation
371	0.012882864	N/A
1267	0.011987307	N/A
1153	0.009472264	N/A
38	0.009177341	N/A
36	0.009122332	N/A
1032	0.00853123	N/A
1221	0.008429819	N/A
397	0.008339505	N/A
373	0.008284331	N/A
368	0.008013619	N/A
1942	0.007988204	N-Acetyl-L-carnosine
831	0.007955784	N/A
1871	0.007799714	N/A
333	0.007781478	N/A
1129	0.007721018	Cholic acid
1600	0.007300114	N/A
389	0.007184955	N/A
1420	0.006616289	N/A
326	0.006266471	Spectral Match to Urobilin from NIST14
575	0.006259886	MoNA:661400 Truvada
340	0.006235753	N/A
1564	0.006205786	Spectral Match to p-tert-Octylphenol nonaglycol ether from NIST14
152	0.006183896	(R)-4-((3R,5S,7R,8R,9S,10S,12S,13R,14S,17R)-3,7,12-trihydroxy-10,13-dimethylhexadecahydro-1H-cyclopenta[a]phenanthren-17-yl)pentanoic acid
1712	0.005954919	N/A
1680	0.005842444	N/A
1706	0.005726311	N/A
1725	0.005714586	N/A
1131	0.005713733	(R)-4-((1R,3S,5S,7R,8S,9S,10S,12S,13R,14S,17R)-1,3,7,12-tetrahydroxy-10,13-dimethylhexadecahydro-1H-cyclopenta[a]phenanthren-17-yl)pentanoic acid
1415	0.005399538	N/A
1724	0.005340931	N/A
1845	0.005253931	N/A
2141	0.00522745	N/A
1618	0.005210186	Spectral Match to 13-Keto-9Z,11E-octadecadienoic acid from NIST14
359	0.005168564	N/A
1568	0.005135677	N/A
355	0.005021265	N/A
153	0.005010678	(R)-4-((3S,5S,7R,8R,9S,10S,12S,13R,14S,17R)-3,7,12-trihydroxy-10,13-dimethylhexadecahydro-1H-cyclopenta[a]phenanthren-17-yl)pentanoic acid
1562	0.004923727	Spectral Match to p-tert-Octylphenol decaglycol ether from NIST14
311	0.004733102	N/A
2046	0.004720034	Spectral Match to 13-Keto-9Z,11E-octadecadienoic acid from NIST14
1968	0.004589813	(R)-4-((3R,5S,7R,8R,9S,10S,12S,13R,14S,17R)-3,7,12-trihydroxy-10,13-dimethylhexadecahydro-1H-cyclopenta[a]phenanthren-17-yl)pentanoic acid
353	0.004566134	(4R)-4-((3R,5R,6S,7R,9S,10R,12S,13R,14S,17R)-3,6,7,12-tetrahydroxy-10,13-dimethylhexadecahydro-1H-cyclopenta[a]phenanthren-17-yl)pentanoic acid
1720	0.004554106	N/A
1130	0.004548633	(4R)-4-((3R,5S,7S,9S,10S,12S,13R,17R)-3,7,12-trihydroxy-10,13-dimethylhexadecahydro-1H-cyclopenta[a]phenanthren-17-yl)pentanoic acid
42	0.004538155	N/A
1895	0.004493768	N/A
1631	0.004460343	N/A
429	0.004348479	N/A
2072	0.00428206	N/A
1565	0.00422293	Spectral Match to p-tert-Octylphenol heptaglycol ether from NIST14
