# Supplementary material for: Depression in Individuals Coinfected with HIV and HCV Is Associated with Systematic Differences in the Gut Microbiome and Metabolome
Source: mSystems. 2020 Sep 29;5(5):e00465-20. doi: 10.1128/mSystems.00465-20 (PMC7527136; doi:10.1128/mSystems.00465-20)
Supplement: TABLE S5 [file mSystems.00465-20-st005.csv]

Monoinfected
Feature ID	Random Forest Importance	GNPS Annotation
54	0.008666855	N/A
1110	0.006381144	N/A
63	0.005168223	N/A
130	0.005098361	N/A
1324	0.004521685	N/A
548	0.004441498	N/A
1623	0.004110687	N/A
812	0.004096287	Asn Leu
841	0.004019525	N/A
1470	0.003979257	N/A
1633	0.003845378	N/A
1961	0.003747696	N/A
1102	0.00372289	N/A
201	0.003667044	Ganciclovir
1597	0.003550761	N/A
1237	0.003527955	N/A
1343	0.003456598	N/A
2120	0.003404261	Ganciclovir
1909	0.003354094	N/A
1784	0.00329342	N/A
1101	0.003279648	N/A
1947	0.003145485	N/A
46	0.003030209	N/A
1908	0.00301432	N/A
419	0.002889322	N/A
245	0.00286037	Stercobilin
759	0.002850477	N/A
1344	0.002709284	N/A
435	0.002605404	Sulfamethazine
172	0.002589604	N/A
1361	0.002585714	N/A
2048	0.002565296	N/A
792	0.002548837	N/A
2064	0.002538013	N/A
26	0.002537546	N/A
1232	0.002501822	N/A
1281	0.002468073	N/A
517	0.00245165	N/A
1364	0.002448934	N/A
1363	0.002407618	Spectral Match to Undecaethylene glycol from NIST14
935	0.002404012	(4R)-4-((3S,5R,9S,10S,13R,14S,17R)-3-hydroxy-10,13-dimethyl-12-oxohexadecahydro-1H-cyclopenta[a]phenanthren-17-yl)pentanoic acid
709	0.002392454	N-Acetyl-D-glucosamine
866	0.002356816	N/A
740	0.002317425	N/A
1910	0.002234964	N/A
286	0.002228223	N/A
661	0.002183075	(4R)-4-((3S,5R,9S,10S,13R,14S,17R)-3-hydroxy-10,13-dimethyl-12-oxohexadecahydro-1H-cyclopenta[a]phenanthren-17-yl)pentanoic acid
897	0.002160947	N/A
223	0.002157127	N/A
119	0.002148459	(R)-4-((3S,5S,7R,8R,9S,10S,12S,13R,14S,17R)-3,7,12-trihydroxy-10,13-dimethylhexadecahydro-1H-cyclopenta[a]phenanthren-17-yl)pentanoic acid
