# Supplementary material for: Depression in Individuals Coinfected with HIV and HCV Is Associated with Systematic Differences in the Gut Microbiome and Metabolome
Source: mSystems. 2020 Sep 29;5(5):e00465-20. doi: 10.1128/mSystems.00465-20 (PMC7527136; doi:10.1128/mSystems.00465-20)
Supplement: TABLE S6 [file mSystems.00465-20-st006.csv]

Uninfected
Feature ID	Random Forest Importance	GNPS Annotation
2042	0.011071733	N/A
989	0.008989577	N/A
988	0.008226332	N/A
441	0.007602119	N/A
2130	0.007244003	N/A
449	0.00708355	N/A
1494	0.007009863	11-Nor-9-carboxy-.DELTA.9-tetrahydrocannabinol
357	0.006951912	N/A
1948	0.00651897	N/A
1131	0.006474039	(R)-4-((1R,3S,5S,7R,8S,9S,10S,12S,13R,14S,17R)-1,3,7,12-tetrahydroxy-10,13-dimethylhexadecahydro-1H-cyclopenta[a]phenanthren-17-yl)pentanoic acid
353	0.00643125	(4R)-4-((3R,5R,6S,7R,9S,10R,12S,13R,14S,17R)-3,6,7,12-tetrahydroxy-10,13-dimethylhexadecahydro-1H-cyclopenta[a]phenanthren-17-yl)pentanoic acid
1547	0.006334806	11-Hydroxy-.DELTA.9-tetrahydrocannabinol
209	0.00629427	N/A
662	0.006006345	N/A
664	0.005778009	N/A
1447	0.005449318	N/A
695	0.005212698	N/A
1102	0.005211744	N/A
214	0.004944645	N/A
1166	0.004703567	N/A
1726	0.004677291	(R)-4-((1R,3S,5R,8S,9S,10S,13R,14S,17R)-1,3-dihydroxy-10,13-dimethylhexadecahydro-1H-cyclopenta[a]phenanthren-17-yl)pentanoic acid
6	0.004651534	NCGC00385962-01_C16H24O3_
1505	0.004595635	[putative] omeprazole sulfide 5-carboxylic acid
697	0.004441491	N/A
5	0.004362601	N/A
1139	0.004109842	(2S,6R)-2-methyl-6-((3R,5S,7R,9S,10S,12S,13R,14S,17R)-3,7,12-trihydroxy-10,13-dimethylhexadecahydro-1H-cyclopenta[a]phenanthren-17-yl)heptanoic acid
73	0.004011225	N/A
1503	0.003979196	N/A
1270	0.0039181	N/A
1542	0.003891489	N/A
130	0.003874874	N/A
172	0.003846003	N/A
1130	0.003814169	(4R)-4-((3R,5S,7S,9S,10S,12S,13R,17R)-3,7,12-trihydroxy-10,13-dimethylhexadecahydro-1H-cyclopenta[a]phenanthren-17-yl)pentanoic acid
1887	0.003811675	N/A
407	0.003779748	N/A
527	0.003692511	N/A
1324	0.003655906	N/A
1762	0.003635744	N/A
1237	0.003634246	N/A
1249	0.003544151	N/A
720	0.003540032	N/A
250	0.003508438	Conjugated linoleic Acid (10E,12Z)
385	0.003489092	N/A
657	0.003456517	N/A
32	0.003429348	N/A
101	0.003429319	N/A
1765	0.003422453	N/A
1549	0.003420862	N/A
1999	0.00340449	N/A
1657	0.003397717	N/A
