# Supplementary material for: Depression in Individuals Coinfected with HIV and HCV Is Associated with Systematic Differences in the Gut Microbiome and Metabolome
Source: mSystems. 2020 Sep 29;5(5):e00465-20. doi: 10.1128/mSystems.00465-20 (PMC7527136; doi:10.1128/mSystems.00465-20)
Supplement: TABLE S8 [file mSystems.00465-20-st008.csv]

Sets	Taxa
Set 1	Enterobacteriaceae, Alistipes onderdonkii, Anaerotruncus spp., Blautia spp., Bacteroides spp., Bacteroides caccae, Blautia producta, Clostridium aldenense, Clostridium ramosum, Clostridium spiroforme, Clostridium symbiosum, Dialister spp., Oribacterium spp., Oscillospira spp., Parabacteroides distasonis, Prevotella spp., [Ruminococcus] gnavus, [Ruminococcus] torques, Sutterella spp., and Veillone…
Set 2	Faecalibacterium prausnitzii, Akkermansia muciniphila, families Rikenellaceae, Ruminococcaceae, Coriobacteriaceae, [Mogibacteriaceae], Lachnospiraceae, Haemophilus parainfluenzae, Blautia spp. order Clostridiales, Streptococcus spp., Ruminococcus spp., Clostridium celatum, Lachnospira spp., Roseburia spp.
