# Supplementary material for: Depression in Individuals Coinfected with HIV and HCV Is Associated with Systematic Differences in the Gut Microbiome and Metabolome
Source: mSystems. 2020 Sep 29;5(5):e00465-20. doi: 10.1128/mSystems.00465-20 (PMC7527136; doi:10.1128/mSystems.00465-20)
Supplement: TABLE S9 [file mSystems.00465-20-st009.csv]

Mass Detection
MS Level	1
Mass Dectector	Centroid
Noise Level	1.00E+03
MS Level	2
Mass Dectector	Centroid
Noise Level	1.00E+02
ADAP Chromatogram Builder
MS Level	1
Min Group Size in # of Scans	4
Group Intensity Threshold	3.00E+03
Min Highest Intensity	1.00E+03
m/z Tolerance	0.01 m/z or 10 ppm
Chromatogram Deconvolution
Algorithm	Local Minimum Search
Chromatographic Threshold	0.01%
Search Minimum in RT Range	0.04 min
Minimum Relative Height	0.01%
Minimum Absolute Height	3.00E+03
Min Ratio of Peak Top/Edge	2
Peak Duration Range	0.05 - 0.50 min
m/z Center Calculation	AUTO
m/z Range for MS2 Scan Pairing	0.01 Da
RT Range for MS2 Scan Pairing	0.1 min
Isotopic Peak Grouper
m/z Tolerance	0.01 m/z
Maximum Charger	4
Retention Time Tolerance	0.3 min
Representative Isotope	Most Intense
Join Aligner
m/z Tolerance	0.01 m/z or 10 ppm
Weight for m/z	75
Retention Time Tolerance	0.3 min
Weight for RT	25
Gapfilling
Intensity Tolerance	20.00%
m/z Tolerance	0.005 m/z or 10 ppm
Retention Time Tolerance	0.2 min
Peak Filter
Area	>1.0E4
Exports
Exported .csv feature peak areas, GNPS export for FBMN
